# Supplementary material for: Peri-operative chemotherapy for resectable colorectal lung metastasis: a systematic review and meta-analysis
Source: J Cancer Res Clin Oncol. 2020 Feb 8;146(3):545–53. doi: 10.1007/s00432-020-03142-9 (PMC7039839; doi:10.1007/s00432-020-03142-9)
Supplement: Supplementary file 1 — Supplementary table 1 (XLS 20 kb) [file 432_2020_3142_MOESM1_ESM.xls]

## Sheet: 文献质量
Author (year)	Selection				Comparability		Outcome			Total
Park (2016)	1	1	1	1	1	1	1	1	1	9
Karim (2017)	1	1	1	1	1	1	1	0	1	8
Park (2017)	1	1	1	1	1	1	1	1	1	9
Shiomi (2017)	1	1	1	1	1	1	1	1	1	9
Hawkes (2012)	1	1	1	1	1	1	1	1	1	9
Kaira (2011)	1	1	1	1	1	0	1	1	1	8
Guerrera (2016)	1	1	1	1	0	0	1	1	1	7
Okumura (2017)	1	1	1	1	1	1	1	1	1	9
